# Supplementary material for: Systemic inflammation is associated with differential neural reactivity and connectivity to affective images
Source: Soc Cogn Affect Neurosci. 2020 May 14;15(10):1024–33. doi: 10.1093/scan/nsaa065 (PMC7657451; doi:10.1093/scan/nsaa065)
Supplement: nsaa065_Supp [file nsaa065_supp.zip]

Archive with 1 entries (1 files):
- scan-19-168-File004_nsaa065.docx
